# Supplementary material for: High-Performance Nitric Oxide Gas Sensors Based on an Ultrathin Nanoporous Poly(3-hexylthiophene) Film
Source: Biosensors (Basel). 2023 Jan 13;13(1):132. doi: 10.3390/bios13010132 (PMC9856169; doi:10.3390/bios13010132)
Supplement: Supplementary file 1 [file biosensors-13-00132-s001.zip]

Archive with 1 entries (1 files):
- biosensors-2103996-supplementary.pdf
